# Supplementary material for: Beyond New Neurons in the Adult Hippocampus: Imipramine Acts as a Pro-Astrogliogenic Factor and Rescues Cognitive Impairments Induced by Stress Exposure
Source: Cells. 2022 Jan 24;11(3):390. doi: 10.3390/cells11030390 (PMC8834148; doi:10.3390/cells11030390)
Supplement: Supplementary file 1 [file cells-11-00390-s001.zip]

Archive with 1 entries (1 files):
- cells-1537683-supplementary.pdf
